# Supplementary material for: Morphology and Hydraulic Architecture of Vitis vinifera L. cv. Syrah and Torrontés Riojano Plants Are Unaffected by Variations in Red to Far-Red Ratio
Source: PLoS One. 2016 Dec 2;11(12):e0167767. doi: 10.1371/journal.pone.0167767 (PMC5135135; doi:10.1371/journal.pone.0167767)
Supplement: S1 File — (XLSX) [file pone.0167767.s002.xlsx]

## Sheet: Fig 1- S1
Light measurements
EU	Variety	Treatment	Block	PAR_cenit	R:FR_cenit	PAR_south	R:FR_south	PAR_west	R:FR_west	PAR_north	R:FR_noth	PAR_east	R:FR_east
1	Syrah	Ambient R:FR	1	450	1.08	118	0.86	207	0.87	223	0.98	176	0.98
8	Syrah	Ambient R:FR	2	360	1.1	112	0.7	162	0.89	170	1.01	155	0.94
9	Syrah	Ambient R:FR	3	530	1.07	121	0.76	188	0.95	270	1.06	170	1.04
15	Syrah	Ambient R:FR	4	350	1.13	105	0.6	170	0.94	170	1.02	151	0.8
17	Syrah	Ambient R:FR	5	430	1.1	115	0.6	190	0.93	192	0.99	167	0.93
22	Syrah	Ambient R:FR	6	340	1.13	107	0.72	230	1.02	205	1.01	140	0.92
27	Syrah	Ambient R:FR	7	760	1.13	123	0.67	490	1.05	301	0.95	150	0.83
29	Syrah	Ambient R:FR	8	403	1.08	110	0.76	260	1.02	242	0.99	148	0.88
35	Syrah	Ambient R:FR	9	620	1.12	195	0.98	521	1.09	202	1.03	141	1
3	Torrontés	Ambient R:FR	1	630	1.08	116	0.64	240	0.96	234	0.99	156	0.82
6	Torrontés	Ambient R:FR	2	450	1.14	132	0.65	201	0.88	220	1.01	171	0.85
11	Torrontés	Ambient R:FR	3	730	1.09	100	0.74	332	0.96	390	1.03	146	0.92
14	Torrontés	Ambient R:FR	4	428	1.13	113	0.62	223	0.9	209	1.03	163	1
20	Torrontés	Ambient R:FR	5	547	1.13	110	0.78	307	0.98	206	1.02	152	0.96
23	Torrontés	Ambient R:FR	6	503	1.11	106	0.73	320	1	223	0.98	132	0.9
26	Torrontés	Ambient R:FR	7	435	1.1	212	0.68	284	0.97	222	1.01	140	0.94
32	Torrontés	Ambient R:FR	8	751	1.13	111	0.75	427	1.03	281	1.03	154	1.01
34	Torrontés	Ambient R:FR	9	666	1.03	111	1.01	467	1.07	328	1.05	136	1
4	Syrah	Low R:FR	1	377	0.94	135	0.08	170	0.98	170	1.04	146	0.93
5	Syrah	Low R:FR	2	455	1.08	185	0.07	180	0.94	215	1.01	160	0.96
10	Syrah	Low R:FR	3	690	0.92	160	0.06	320	0.96	326	0.96	146	0.93
13	Syrah	Low R:FR	4	454	1.03	148	0.08	204	0.82	240	1.01	175	0.92
18	Syrah	Low R:FR	5	292	0.95	193	0.07	227	0.94	250	1.04	157	0.94
21	Syrah	Low R:FR	6	470	0.99	154	0.08	200	0.97	246	1	162	0.97
28	Syrah	Low R:FR	7	766	1.08	153	0.09	477	1.06	252	1.06	149	0.95
31	Syrah	Low R:FR	8	722	1.1	163	0.09	442	1.03	311	1.03	152	0.98
33	Syrah	Low R:FR	9	429	0.91	147	0.09	290	1	217	1.06	140	1.02
2	Torrontés	Low R:FR	1	471	1	200	0.09	164	0.88	184	0.95	170	0.86
7	Torrontés	Low R:FR	2	688	0.99	184	0.05	223	0.7	240	1.03	155	0.99
12	Torrontés	Low R:FR	3	711	1.01	147	0.07	350	0.86	350	1.04	138	0.92
16	Torrontés	Low R:FR	4	630	1.05	153	0.09	352	1.02	360	1.03	141	0.92
19	Torrontés	Low R:FR	5	378	1.02	164	0.06	228	0.94	234	1.02	144	0.89
24	Torrontés	Low R:FR	6	445	0.95	146	0.06	245	0.96	189	0.96	145	0.94
25	Torrontés	Low R:FR	7	496	1.02	165	0.08	272	0.95	248	0.96	147	0.99
30	Torrontés	Low R:FR	8	279	0.93	162	0.08	191	0.97	172	1.01	146	0.99
36	Torrontés	Low R:FR	9	437	1.11	154	0.09	230	1.08	215	1.08	147	1.01

## Sheet: Fig 2A
Stem length (cm) in time
EU	Variety	Treatment	Block	Date 1	Date 2	Date 3	Date 4	Date 5	Date 6	Date 7
1	Syrah	Ambient R:FR	1	9	29	49	67	74	75	85
8	Syrah	Ambient R:FR	2	11	41	66.5	98	107	114	121
9	Syrah	Ambient R:FR	3	20	50	84	98.5	102	106	113
15	Syrah	Ambient R:FR	4	16	30.5	43.5	57	66	74	88
17	Syrah	Ambient R:FR	5	15	35	66.5	84	94	93	97
23	Syrah	Ambient R:FR	6	16	39	56	74	95	116	127
27	Syrah	Ambient R:FR	7	24	54	83	106.5	119	123	132
29	Syrah	Ambient R:FR	8	18	30	41	45	48.5	49	52
35	Syrah	Ambient R:FR	9	14.5	26.5	45	56	60	59	65
4	Syrah	Low R:FR	1	1	16	41	85	93	104	132
5	Syrah	Low R:FR	2	5.5	34	69	100	118	133	149
10	Syrah	Low R:FR	3	22	60	85	109	119	121	129
13	Syrah	Low R:FR	4	5.5	32	55	80.5	97	107	121
18	Syrah	Low R:FR	5	15	30.5	50	57	62	67	80
21	Syrah	Low R:FR	6	27	68	103	129	132	135	143
28	Syrah	Low R:FR	7	27	54	79	98	117	127	143
31	Syrah	Low R:FR	8	4	25	39	49	54	57	63
33	Syrah	Low R:FR	9	10	18	29.5	40	48	51	63
11	Torrontés	Ambient R:FR	3	2	11.5	17	27	36	43	51
20	Torrontés	Ambient R:FR	5	7.5	20	26.5	30	41	49	59
22	Torrontés	Ambient R:FR	6	9.5	27.7	41	60	67	69	74
26	Torrontés	Ambient R:FR	7	7	19	24	35	42.5	47	55
34	Torrontés	Ambient R:FR	9	8	25	42	62	71	75	79
7	Torrontés	Low R:FR	2	5.5	10.5	12	19	32	40.5	55
12	Torrontés	Low R:FR	3	4	23.5	36	54	71	82	99
16	Torrontés	Low R:FR	4	5.5	10	14	14	14	14	20
19	Torrontés	Low R:FR	5	11.5	16	22	31	38	46	55
24	Torrontés	Low R:FR	6	11	19	23.5	34	38	39	45
25	Torrontés	Low R:FR	7	8.5	17.5	22	35.5	44	52	58
36	Torrontés	Low R:FR	9	13	38	65	101	119	138	163

## Sheet: Fig 2B
Number of nodes in time
EU	Variety	Treatment	Block	Date 1	Date 2	Date 3	Date 4	Date 5	Date 6	Date 7
1	Syrah	Ambient R:FR	1	4	7	10	12	13	13	16
8	Syrah	Ambient R:FR	2	4	9	11	13	16	17	19
9	Syrah	Ambient R:FR	3	4	9	11	14	15	16	18
15	Syrah	Ambient R:FR	4	5	7	9	12	14	16	18
17	Syrah	Ambient R:FR	5	5	7	10	12	14	15	16
23	Syrah	Ambient R:FR	6	5	7	9	11	14	16	19
27	Syrah	Ambient R:FR	7	6	9	12	16	18	19	20
29	Syrah	Ambient R:FR	8	5	8	10	11	12	13	14
35	Syrah	Ambient R:FR	9	4	7	9	11	12	12	13
4	Syrah	Low R:FR	1	0	4	7	9	12	15	19
5	Syrah	Low R:FR	2	4	6	11	13	16	19	20
10	Syrah	Low R:FR	3	5	9	12	15	16	16	18
13	Syrah	Low R:FR	4	4	6	9	12	15	16	19
18	Syrah	Low R:FR	5	5	8	11	12	14	15	17
21	Syrah	Low R:FR	6	6	9	12	16	17	17	19
28	Syrah	Low R:FR	7	5	9	11	14	16	19	21
31	Syrah	Low R:FR	8	0	4	6	8	8	9	10
33	Syrah	Low R:FR	9	4	6	7	9	11	11	14
11	Torrontés	Ambient R:FR	3	0	5	7	8	11	12	15
20	Torrontés	Ambient R:FR	5	4	7	8	10	10	12	14
22	Torrontés	Ambient R:FR	6	5	7	10	13	14	15	16
26	Torrontés	Ambient R:FR	7	4	6	7	11	12	13	14
34	Torrontés	Ambient R:FR	9	4	7	10	13	14	16	17
7	Torrontés	Low R:FR	2	3	4	5	6	7	8	11
12	Torrontés	Low R:FR	3	3	6	7	11	13	15	18
16	Torrontés	Low R:FR	4	3	4	4	4	4	5	7
19	Torrontés	Low R:FR	5	5	6	7	10	11	14	15
24	Torrontés	Low R:FR	6	4	5	7	9	10	10	11
25	Torrontés	Low R:FR	7	4	6	7	10	11	12	14
36	Torrontés	Low R:FR	9	4	8	10	14	17	19	22

## Sheet: Fig 3-4
Phytohormones concentrations (µg g-1 DW) in leaf-tissue
Variety	Treatment	Block	GA1	GA3	IAA	ABA
Syrah	Ambient R:FR	1	0.142	0.531	0.637	0.904
Syrah	Ambient R:FR	2	0.67	0.464	0.682	1.221
Syrah	Ambient R:FR	3	0.45	0.586	0.85	1.973
Syrah	Ambient R:FR	4	0.441	0.955	1.271	1.127
Syrah	Ambient R:FR	5	0.11	1.14	0.941	1.611
Syrah	Low R:FR	1	1.6	3.829	1.784	1.954
Syrah	Low R:FR	2	1.02	2.222	1.834	1.213
Syrah	Low R:FR	3	1.397	5.3	0.886	1.402
Syrah	Low R:FR	4	1.447	1.875	1.409	0.966
Syrah	Low R:FR	5	1.52	3.957	1.503	1.627
Torrontés	Ambient R:FR	1	1.153	0.504	0.355	2.07
Torrontés	Ambient R:FR	2	1.574	0.542	1.036	1.337
Torrontés	Ambient R:FR	3	1.46	0.484	0.7	1.279
Torrontés	Ambient R:FR	4	1.648	0.477	0.816	1.107
Torrontés	Ambient R:FR	5	2.051	0.488	0.895	1.026
Torrontés	Low R:FR	1	1.401	1.081	3.184	1.881
Torrontés	Low R:FR	2	3.71	0.794	7.164	0.907
Torrontés	Low R:FR	3	3.711	0.676	9.991	1.392
Torrontés	Low R:FR	4	3.149	0.439	3.144	1.225
Torrontés	Low R:FR	5	1.227	0.53	2.997	2.088

## Sheet: Table 1
Morphology and growth traits
EU	Variety	Treatment	Block	Stem lenght (cm)	# Nodes	internode lenght (mm)	shoot diameter (mm)	# axilary shoot per plant	petiole lenght (mm)	leaf angle (°)	SLW (mg DW cm-2)	LA per plant (m2)	Individual LA (cm2)	Axillary shoot LA (cm2)	Stem DW (g)	Leaf DW (g)	Lateral shoot DW (g)	Total shoot biomass (g)
1	Syrah	Ambient R:FR	1	85	16	53.125	3.95	7	7.07	62.67	4.9	0.29	143.2	811.24	15	28.8	6.91	50.71
8	Syrah	Ambient R:FR	2	121	19	63.6842	4.92	9	7.5	70	3.77	0.3	120		25	36.7	7.4	69.1
9	Syrah	Ambient R:FR	3	113	18	62.7778	4.95	8	6.33	65	5.29	0.35	99.3	1087.42	25	36.5	8.76	70.26
15	Syrah	Ambient R:FR	4	88	18	48.8889	3.6	8	7.3	53	4.1	0.29	112.4	525.72	12.1	27	4.33	43.43
17	Syrah	Ambient R:FR	5	97	16	60.625	4.25	7	5.67	57.67	4.49	0.3	122		19.1	32.9	7.94	59.94
23	Syrah	Ambient R:FR	6	127	19	66.8421	5.3	7	5.67	60	4.36	0.27	101.4	540.57	22.5	50.1	15.27	87.87
27	Syrah	Ambient R:FR	7	132	20	66	5.45	11	7.67	56.67	3.98	0.3	121		31.9	39.3	6	77.2
29	Syrah	Ambient R:FR	8	52	14	37.1429	2.7	7	7.57	45.67	5.24	0.35	142	616.65	6.8	15.3	9.6	31.7
35	Syrah	Ambient R:FR	9	65	13	50	3.18	4	6.67	57.67	4.81	0.27	120.2	500.63	9.3	17.7	4	31
4	Syrah	Low R:FR	1	132	19	69.4737	5.25	7	7.57	57.33	3.75	0.32	129.4		22	36.7	11.304	70.004
5	Syrah	Low R:FR	2	149	20	74.5	4.95	10	7.83	70	3.7	0.309	92.26	886.39	35	54.8	11.37	101.17
10	Syrah	Low R:FR	3	129	18	71.6667	5.85	10	7.67	50	4.17	0.24	85	663.92	35	47.2	9.97	92.17
13	Syrah	Low R:FR	4	121	19	63.6842	4.4	7	7.5	54.67	5.08	0.28	110	628.27	20	33.8	8.54	62.34
18	Syrah	Low R:FR	5	80	17	47.0588	3.25	8	6.83	58.33	4.43	0.27	123.2		11.7	25.3	5.15	42.15
21	Syrah	Low R:FR	6	143	19	75.2632	5.3	10	8.67	58.33	3.65	0.34	130.8	553.36	36.6	45	11.39	92.99
28	Syrah	Low R:FR	7	143	21	68.0952	4.75	9	7.13	55	4.68	0.26	104.2	930	34.6	39.4	4	78
31	Syrah	Low R:FR	8	63	10	63	4.75	5	6	50	4.86	0.23	107.6	507.45	19	41.7	3.8	64.5
33	Syrah	Low R:FR	9	63	14	45	2.85	1	6.67	60.67	6.13	0.3	109	314.18	8.4	16.1	3.6	28.1
11	Torrontés	Ambient R:FR	3	51	15	34	3.25	4	6.5	70	4.08	0.25	162.7	544.8	11.5	31.5	7.16	50.16
20	Torrontés	Ambient R:FR	5	59	14	42.1429	3.55	4	7.8	61.67	4.35	0.26	170.6	230.47	17.4	34.3	12.377	64.077
22	Torrontés	Ambient R:FR	6	74	16	46.25	4.2	4	8	55	4.24	0.29	176.4	615.36	18.5	39.8	38.2	96.5
26	Torrontés	Ambient R:FR	7	55	14	39.2857	4.1	2	6	42	4.43	0.24	167.2	441.63	11.7	27.2	11.87	50.77
34	Torrontés	Ambient R:FR	9	79	17	46.4706	4.55	8	6.97	49	4.06	0.25	139.6	317.79	24.6	41.2	10.86	76.66
7	Torrontés	Low R:FR	2	55	11	50	3.7	1	5	51.67	4.16	0.25	164	807	11.4	38.3	11.5	61.2
12	Torrontés	Low R:FR	3	99	18	55	4.8	7	6.5	65	3.63	0.25	170	320	22.9	41.3	14.59	78.79
16	Torrontés	Low R:FR	4	20	7	28.5714		2	8.83	65	5	0.36	155	608	22	30	10	62
19	Torrontés	Low R:FR	5	55	15	36.6667	4.25	3	8.83	55	4.64	0.29	160	500	11.5	26.7	7.46	45.66
24	Torrontés	Low R:FR	6	45	11	40.9091	3.5	2	6.67	57	5.1	0.27	165	568	10.3	16.2	11.51	38.01
25	Torrontés	Low R:FR	7	58	14	41.4286	4.85	5	7.5	47.67	4.79	0.28	162	420	10.8	28.3	9.65	48.75
36	Torrontés	Low R:FR	9	163	22	74.0909	5.45	10	8.67	56.67	3.83	0.25	165	610	45.4	65.5	5.1	116

## Sheet: Table 2
Photosynthesis related traits
EU	Variety	Treatment	Block	Chl a (μg mg-1)	Chl b (μg mg-1)	Total Chl (μg mg-1)	Car (μg mg-1)	Chl a (ng mm-2)	Chl b (ng mm-2)	Total Chl (ng mm-2)	Car (ng mm-2)	TChl : Car	UVAC (OD305nm mg-1)	UVAC (OD305nm cm-2)	Anthocyanins (OD546nm mg-1)	Anthocyanins (OD546nm cm-2)	SD (stomata mm-2)	SI
1	Syrah	Ambient R:FR	1	0.98	0.37	1.36	0.2	44.15	16.68	60.83	9.07	6.71	0.28	1.1	0.02	0.08	207.8	0.07
8	Syrah	Ambient R:FR	2	1.14	0.44	1.58	0.26	40.92	15.64	56.56	9.21	6.14	0.5	1.42	0.03	0.08	158.2	0.06
9	Syrah	Ambient R:FR	3	0.95	0.36	1.3	0.21	46.31	17.38	63.68	10.46	6.09	0.29	1.19	0.01	0.06	153.1	0.05
15	Syrah	Ambient R:FR	4	1.27	0.52	1.78	0.25	50.55	20.63	71.18	9.88	7.2	0.28	0.87	0.03	0.09	123.4	0.04
17	Syrah	Ambient R:FR	5	1.01	0.38	1.39	0.23	46.27	17.6	63.87	10.39	6.15	0.31	1.15	0.02	0.07	156.3	0.05
23	Syrah	Ambient R:FR	6	1.13	0.43	1.56	0.23	45.11	17.08	62.19	9.16	6.79	0.2	0.68	0.02	0.05	142.2	0.06
27	Syrah	Ambient R:FR	7	1.4	0.54	1.94	0.27	51.8	19.88	71.68	9.97	7.19	0.31	1	0.02	0.08	148.4	0.06
29	Syrah	Ambient R:FR	8	0.75	0.28	1.03	0.16	36.46	13.71	50.17	8.01	6.26	0.17	0.71	0.01	0.05	128.1	0.06
35	Syrah	Ambient R:FR	9	1.15	0.44	1.59	0.25	50.43	19.26	69.68	11.14	6.26	0.26	1.04	0.02	0.07	156.3	0.07
4	Syrah	Low R:FR	1	1.35	0.49	1.84	0.25	53.89	19.58	73.47	9.87	7.45	0.41	1.43	0.03	0.09	125	0.05
5	Syrah	Low R:FR	2	1.92	0.72	2.65	0.36	67.03	25.29	92.32	12.45	7.41	0.33	0.98	0.03	0.09	150	0.06
10	Syrah	Low R:FR	3	1.27	0.48	1.75	0.27	49.26	18.74	68	10.31	6.59	0.51	1.64	0.03	0.09	170.3	0.06
13	Syrah	Low R:FR	4	0.99	0.41	1.4	0.2	51.47	21.25	72.72	10.22	7.12	0.32	1.32	0.02	0.08	193.8	0.06
18	Syrah	Low R:FR	5	0.85	0.33	1.18	0.19	38.13	14.61	52.74	8.43	6.26	0.19	0.57	0.01	0.03	115.6	0.06
21	Syrah	Low R:FR	6	1.82	0.72	2.54	0.34	61.75	24.32	86.07	11.5	7.49	0.44	1.15	0.03	0.08	187.5	0.06
28	Syrah	Low R:FR	7	1.04	0.4	1.43	0.23	43.37	16.62	59.98	9.46	6.34	0.42	1.5	0.02	0.09	178.1	0.06
31	Syrah	Low R:FR	8	1.52	0.6	2.12	0.29	68.23	27.01	95.24	12.8	7.44	0.27	0.99	0.02	0.08	162.5	0.07
33	Syrah	Low R:FR	9	0.55	0.21	0.76	0.13	40.58	15.58	56.17	9.23	6.08	0.3	1.22	0.02	0.09	121.9	0.06
11	Torrontés	Ambient R:FR	3	1.04	0.4	1.44	0.22	40.46	15.64	56.1	8.54	6.57	0.43	1.37	0.03	0.09	182.8	0.08
20	Torrontés	Ambient R:FR	5	1.55	0.61	2.16	0.3	64.98	25.36	90.35	12.72	7.1	0.27	0.91	0.02	0.07	250	0.08
22	Torrontés	Ambient R:FR	6	0.93	0.36	1.28	0.2	36.93	14.32	51.25	7.99	6.41	0.38	1.25	0.02	0.07	224	0.08
26	Torrontés	Ambient R:FR	7	1.14	0.43	1.57	0.23	46.76	17.38	64.14	9.5	6.75	0.31	1.12	0.02	0.06	251.6	0.12
34	Torrontés	Ambient R:FR	9	1.56	0.61	2.17	0.29	57.63	22.45	80.07	10.73	7.46	0.27	0.87	0.02	0.07	234.4	0.08
7	Torrontés	Low R:FR	2	1.3	0.51	1.81	0.26	43.92	17.39	61.32	8.8	6.97	0.25	0.88	0.02	0.06	192.2	0.08
12	Torrontés	Low R:FR	3	1.49	0.59	2.08	0.28	57.77	23	80.76	10.73	7.52	0.57	1.57	0.04	0.1	226.6	0.08
16	Torrontés	Low R:FR	4	1.02	0.43	1.45	0.21	46.71	19.86	66.57	9.67	6.89	0.19	0.81	0.01	0.05	134.4	0.09
19	Torrontés	Low R:FR	5	1.39	0.55	1.94	0.26	56.81	22.6	79.41	10.69	7.43	0.2	0.73	0.01	0.06	204.7	0.08
24	Torrontés	Low R:FR	6	1.05	0.43	1.48	0.23	49.39	20.12	69.5	10.55	6.59	0.24	0.87	0.02	0.06	168.8	0.08
25	Torrontés	Low R:FR	7	1.13	0.43	1.55	0.25	44.9	16.97	61.87	10.15	6.09	0.24	0.95	0.02	0.06	200	0.09
36	Torrontés	Low R:FR	9	1.4	0.54	1.94	0.28	51.8	19.88	71.68	10.38	6.91	0.27	0.75	0.02	0.07	225	0.08

## Sheet: Table 3
Water relations
EU	Variety	Treatment	Block	ΨPD (MPa)	ΨMD (MPa)	E (kg H2O m-2 s-1)	Kplant (kg s-1 MPa-1 m-2)	gs (mmol m-2 s-1)	ks max (kg s-1 m-1 MPa-1)
1	Syrah	Ambient R:FR	1	0.32	0.75	2.97041e-05	6.90793e-05	241	4.02183
8	Syrah	Ambient R:FR	2	0.375	0.875	5.91714e-05	0.000118343	430	8.65472
9	Syrah	Ambient R:FR	3	0.475	0.8	2.27169e-05	6.98983e-05	403.7	11.0386
15	Syrah	Ambient R:FR	4	0.15	0.775	3.00138e-05	4.80221e-05	426.7	5.24233
17	Syrah	Ambient R:FR	5	0.45	0.85	1.45754e-05	3.64385e-05		8.52363
23	Syrah	Ambient R:FR	6	0.425	0.775	4.06028e-05	0.000116008	559	11.529
27	Syrah	Ambient R:FR	7	0.325	0.725	1.75047e-05	4.37618e-05	545	6.30558
29	Syrah	Ambient R:FR	8	0.375	0.825				3.22445
35	Syrah	Ambient R:FR	9	0.475	0.825	6.52498e-05	0.000186428	408.2	4.34466
4	Syrah	Low R:FR	1	0.25	0.92	4.07418e-06	6.08087e-06	300.2	6.46026
5	Syrah	Low R:FR	2	0.225	0.75	1.74254e-05	3.31912e-05	443.65	6.42173
10	Syrah	Low R:FR	3	0.4	0.675	5.81734e-06	2.11539e-05	482	9.22021
13	Syrah	Low R:FR	4	0.425	0.7	2.67609e-06	9.73122e-06	412	10.6364
18	Syrah	Low R:FR	5	0.175	0.8	4.39948e-05	7.03917e-05	306	4.34176
21	Syrah	Low R:FR	6	0.45	0.7	1.41719e-05	5.66877e-05	523	8.8463
28	Syrah	Low R:FR	7	0.375	0.8	2.92043e-05	6.8716e-05	410	11.3425
31	Syrah	Low R:FR	8	0.275	0.8	2.64207e-05	5.03252e-05	552.5	4.37332
33	Syrah	Low R:FR	9	0.475	0.8				3.60945
11	Torrontés	Ambient R:FR	3	0.45	0.85	4.27077e-05	0.000106769	500.9	2.2739
20	Torrontés	Ambient R:FR	5	0.5	0.875	2.85033e-05	7.60088e-05	425	2.24627
22	Torrontés	Ambient R:FR	6	0.375	0.825	2.58038e-05	5.73418e-05	472.7	7.66088
26	Torrontés	Ambient R:FR	7	0.4	0.725	2.936e-05	9.03383e-05	424	2.8418
34	Torrontés	Ambient R:FR	9	0.4	0.825	1.47297e-05	3.46581e-05	420	3.62275
7	Torrontés	Low R:FR	2	0.375	0.775	2.74037e-05	6.85093e-05		1.98318
12	Torrontés	Low R:FR	3	0.4	0.7	2.9928e-05	9.976e-05	599.1	6.28632
16	Torrontés	Low R:FR	4	0.4	0.9
19	Torrontés	Low R:FR	5	0.4	0.8	3.80565e-05	9.51412e-05	479	2.36969
24	Torrontés	Low R:FR	6	0.5	0.85	3.69822e-05	0.000105664	494.5	1.92225
25	Torrontés	Low R:FR	7	0.5	0.775	3.66593e-05	0.000133307	481	2.65945
36	Torrontés	Low R:FR	9	0.4	0.775	2.96138e-05	7.89702e-05	350	7.01698

## Sheet: Table 4
Woody anatomy
EU	Variety	Treatment	Block	XA (mm2)	# Vessels	VD (vessels mm-2)	TLVA (mm2)	ALVA (μm2)	ALVDmax (μm)	ALVDmin (μm)
1	Syrah	Low R:FR	1	28.08	1349	83.68	12.68	2186.76	41.47	41.36
2	Syrah	Low R:FR	2	24.65	1149	93.34	13.81	2250.18	42.7	41.76
3	Syrah	Low R:FR	3	33.53	1497	77.44	13.63	2576.37	45.89	43.88
4	Syrah	Low R:FR	4	24.36	1329	108.05	12.52	1648.96	34.71	34.22
5	Syrah	Low R:FR	5	34.03	1340	82.01	18.52	2240.21	42.53	40.88
6	Syrah	Low R:FR	6	32.67	1113	70.53	15.33	2423.36	43.97	46.46
1	Syrah	Ambient R:FR	1	27.19	1181	75.42	11.31	2623.93	46.74	48.16
2	Syrah	Ambient R:FR	2	27.75	1167	70.3	11.46	2704.84	47.28	48.11
3	Syrah	Ambient R:FR	4	38.45	1540	75.9	15.82	2414.39	43.71	45.16
4	Syrah	Ambient R:FR	5	28.84	1291	76.89	12.54	2658.86	46.67	46.31
5	Syrah	Ambient R:FR	6	22.55	1088	77.6	96.4	2606.16	46.52	45.48
1	Torrontes	Low R:FR	1	32.78	1500	79.2	13.63	2393.2	43.57	44.38
2	Torrontes	Low R:FR	2	31.54	1364	82.87	14.83	1811.3	38.85	37.5
3	Torrontes	Low R:FR	3	26.74	1604	99.07	10.85	1693.49	36.59	35.85
1	Torrontes	Ambient R:FR	1	30.88	1333	96.38	16.04	1960.27	41.3	39.57
2	Torrontes	Ambient R:FR	2	31.32	1378	94.32	17.18	1940.58	40.34	37.35
3	Torrontes	Ambient R:FR	3	34.64	1428	76.49	13.04	2617.57	46.23	45.03

## Sheet: Table 5
Parameters of P-V Curves
EU	Variety	Treatment	Block	RWCtlp (%)	Ψstlp (MPa)	Ψs (MPa)	Vs	Emax
4	Syrah	Ambient R:FR	1	0.84	-1.85	-1.4	0.63	-11.42
1	Syrah	Ambient R:FR	2	0.91	-1.59	-1.33	0.55	-22.57
8	Syrah	Ambient R:FR	3	0.85	-1.67	-1.38	0.83	-10.48
5	Syrah	Ambient R:FR	4	0.87	-1.94	-1.32	0.38	-27
9	Syrah	Ambient R:FR	5	0.85	-1.91	-1.54	0.77	-20.03
12	Syrah	Ambient R:FR	6	0.86	-1.87	-1.56	0.83	-11.11
3	Syrah	Low R:FR	1	0.87	-1.86	-1.66	1.18	-18.32
7	Syrah	Low R:FR	2	0.85	-2.19	-1.5	0.48	-13.09
10	Syrah	Low R:FR	3	0.86	-1.78	-1.35	0.56	-10.7
11	Syrah	Low R:FR	4	0.86	-1.82	-1.4	0.59	-14.79
24	Syrah	Low R:FR	5	0.74	-2.53	-1.04	0.44	-11.19
23	Syrah	Low R:FR	6	0.8	-1.47	-0.91	0.5
29	Syrah	Low R:FR	7	0.82	-2.11	-1.77	1.09	-14.21
14	Torr	Ambient R:FR	1	0.86	-1.92	-1.54	0.69	-16.39
18	Torr	Ambient R:FR	2	0.9	-1.78	-1.49	0.61	-18.51
17	Torr	Ambient R:FR	3	0.91	-1.77	-1.56	0.41	-13.2
22	Torr	Ambient R:FR	4	0.87	-1.99	-1.62	0.71	-17.7
21	Torr	Ambient R:FR	5	0.9	-1.71	-0.99	0.4	-15.3
26	Torr	Ambient R:FR	6	0.83	-1.54	-1.15	0.64	-25.9
28	Torr	Ambient R:FR	7	0.84	-1.61	-1.32	0.91	-11.19
16	Torr	Low R:FR	1	0.9	-1.69	-1.35	0.49	-13.68
15	Torr	Low R:FR	2	0.86	-1.91	-1.44	0.55	-15.71
13	Torr	Low R:FR	3	0.86	-1.68	-1.22	0.51	-13.35
20	Torr	Low R:FR	4	0.84	-1.98	-1.56	0.78	-14.2
19	Torr	Low R:FR	5	0.92	-1.41	-1.2	0.56	-17.2
